# Supplementary material for: A Protein Kinase Cε/Protein Kinase D3 Signalling Axis Modulates RhoA Activity During Cytokinesis
Source: Biomedicines. 2025 Feb 3;13(2):345. doi: 10.3390/biomedicines13020345 (PMC11853137; doi:10.3390/biomedicines13020345)
Supplement: Supplementary file 1 [file biomedicines-13-00345-s001.zip]

Archive with 1 entries (1 files):
- biomedicines-3403530-supplementary.pdf
